# Supplementary material for: Targeted Therapy-Resistant Melanoma Cells Acquire Transcriptomic Similarities with Human Melanoblasts
Source: Cancers (Basel). 2018 Nov 16;10(11):451. doi: 10.3390/cancers10110451 (PMC6265976; doi:10.3390/cancers10110451)
Supplement: Supplementary file 1 [file cancers-10-00451-s001.zip]

Archive with 6 entries (5 files):
- cancers-378747-suppl-final/
- cancers-378747-suppl-final/cancers-378747-suppl-proofreading-done.pdf
- cancers-378747-suppl-final/Table S1.xlsx
- cancers-378747-suppl-final/Table S2.xlsx
- cancers-378747-suppl-final/Table S3.xlsx
- cancers-378747-suppl-final/Table S4.xlsx
