# Supplementary material for: Targeted Therapy-Resistant Melanoma Cells Acquire Transcriptomic Similarities with Human Melanoblasts
Source: Cancers (Basel). 2018 Nov 16;10(11):451. doi: 10.3390/cancers10110451 (PMC6265976; doi:10.3390/cancers10110451)
Supplement: Supplementary file 1 [file cancers-10-00451-s001.zip › cancers-378747-suppl-final/Table S1.xlsx]

## Sheet: hiPSC-MB
Table 1: regulated genes in melanoblasts
Symbols	FC hiPSC-MB
SEPT_3	-2.8
SEPT_11	2.88
A4GALT	2.31833
ABCA1	2.08
ABCC2	-2.865
ABHD6	-2.97833
ACAA1	-2.21833
ACIN1	-2.06333
ACKR3	4.32833
ACOT1	-2.08667
ACSS1	-2.11333
ACTC1	4.8
ACTG2	3.6
ACTN1	3.17833
ACY1	-2.45
ADA	2.25833
ADAM19	4.97333
ADAMTS1	2.04333
ADCY1	-2.04
ADI1	-2.53
ADIPOR2	-2.01667
ADM	2.26
AFAP1	2.58
AFAP1L2	2.54
AFP	2.14
AGPAT1	-2.12167
AGPAT2	-2.105
AGPAT6	-2.19333
AHCYL2	-2.105
AKAP12	3.31167
AKR1C3	2.71333
ALDH1B1	2.08167
ALPK2	4.46667
ALPL	3.88667
ALX1	-3.01833
AMDHD2	-2.575
ANGPT1	2.53667
ANGPTL2	-2.92167
ANGPTL4	2.67667
ANKFY1	-2.02
ANKRD1	5.08833
ANKRD37	-2.39
ANXA3	2.78833
APCDD1L	3.53167
APH1B	-2.44667
APOE	-2.20833
APOLD1	-3.54333
ARHGAP28	2.50667
ARHGDIB	3.60333
ARID3A	2.62167
ASMTL	2.03667
ASPA	-4.02667
ASPM	2.35
ASS1	2.85667
ATP10A	-2.39667
ATP1A1	-2.445
ATP1B1	2.73667
ATP6V0A1	-2.95333
ATP6V0C	-3.45
ATP6V1B2	-2.09167
AXL	3.065
BACE2	-2.52833
BCAN	-4.865
BCAT1	4.82667
BCL11A	2.095
BDNF	2.595
BEST1	-3.395
BEX1	3.77833
BGN	6.83333
BHLHE41	-2.23
BIN3	-2.16333
BMP2	2.19167
BMP4	3.14333
BUB1	2.03833
BVES	-2.7
C10orf11	-3.515
C10orf90	-3.04333
C12orf75	2.73667
C15orf48	2.74
C15orf59	-2.935
C1orf85	-2.47833
C20orf26	-2.62667
C6orf1	-2.235
C7orf10	2.41167
C7orf41	-2.32167
C7orf55	-2.115
C8orf4	3.72
C9orf91	-2.23833
CA14	-4.635
CA2	2.30333
CABLES1	-4.46333
CACNA1H	2.21333
CADM1	2.04667
CALD1	2.78
CAMK2N1	2.56333
CAP2	2
CAPN3	-5.455
CASP1	-2.715
CASP4	-2.22167
CAT	-2.46333
CAV2	2.19833
CBR1	-2.68
CBR3	-2.71833
CCL2	2.65833
CCNA2	2.28833
CCND2	2.67833
CD24	5.66
CD248	3.26667
CD70	3.90167
CD74	-3.25667
CD79B	-2.305
CDC20	2.36167
CDC42BPB	-2.285
CDC42EP5	2.38167
CDH1	-2.51833
CDH11	4.75167
CDH13	3.41667
CDH2	5.25833
CDH3	-3.80167
CDH6	4.55167
CDK2	-3.305
CDK6	2.92833
CDKN2B	3.34
CDR2	2.765
CEACAM1	-2.33833
CELF2	-3.34333
CES1	-2.735
CGNL1	2.75333
CHCHD2	-3.94667
CHCHD2P2	-2.28667
CHCHD2P6	-2.865
CHST15	2.68167
CITED2	2.485
CLCN7	-3.55667
CLDN1	3.005
CLDN10	2.85
CLDN11	6.18667
CLSTN2	2.19833
CNN1	2.07
CNN2	3.19833
CNPPD1	-3.08667
CNTNAP2	2.63833
COL11A1	2.37
COL13A1	2.445
COL1A1	7.26333
COL1A2	3.90333
COL3A1	6.16
COL4A1	4.08
COL4A2	2.02667
COL4A5	3.66167
COL5A1	6.11667
COL5A2	2.27833
COL6A1	3.28
COL6A2	4.46167
COL6A3	5.60333
COL7A1	3.74167
COL8A1	5.1
COL8A2	2.82
COL9A2	2.11833
COLEC12	5.205
COMT	-2.59167
CORO2A	2.01
CPE	5.25167
CPED1	2.14667
CPXM1	3.04
CRABP2	4.84167
CREB5	2.06667
CRIP1	3.04
CRISPLD2	5.19667
CRMP1	2.70333
CRYAB	-3.575
CRYL1	-3.045
CSTB	-2.97333
CTGF	5.55167
CTHRC1	3.85333
CTNS	-2.12833
CTSA	-2.44667
CTSF	-4.36833
CTSH	-2.51
CTSK	-6.11167
CTXN1	3.255
CXCL6	3.89667
CYB561A3	-5.17
CYGB	-2.995
CYP27A1	-4.87
CYR61	5.88
CYSTM1	-2.365
DACT3	3.16
DCBLD2	2.54833
DCN	3.225
DCT	-7.08333
DDAH1	3.57667
DHRS3	3.215
DIAPH3	2.07667
DKK1	3.035
DLGAP5	2.08167
DLK1	2.53667
DLL3	-3.78
DLX1	2.10833
DNAJA4	-4.565
DPP4	-2.93
DPP7	-2.01667
DPPA4	2.64667
DPYSL3	4.33833
DSC2	2.47667
DSE	2.70833
DSG2	2.91167
DSTYK	-2.25333
DTX3	-2.12333
DUSP1	5.75833
DUSP5	3.095
ECM1	-2.42167
ECT2	2.34833
EDIL3	2.12167
EDN1	4.195
EDNRA	2.16667
EDNRB	-3.475
EEF1A2	3.57
EFEMP2	2.50667
EFHD1	3.15667
EFNB2	2.645
EFR3B	-3.04
EGR1	4.36
EIF1AY	-4.25167
ELOVL4	2.135
EMP3	-2.38667
ENOSF1	-2.08833
ENPP2	-3.19
EOMES	-2.31833
EPCAM	2.72667
EPHA2	2.68167
ERBB3	-2.87167
ERGIC1	2.31333
ERRFI1	5.07333
EXT1	2.01333
EXTL2	2.065
F11R	2.20333
F2R	2.37
F2RL1	5.145
F3	2.62667
FAHD1	-2.42167
FAIM3	-3.185
FAM107B	2.145
FAM155A	2.71167
FAM162B	2.695
FAM20C	2.31167
FAM53B	-3.21
FAM60A	2.37833
FAM69C	-3.92167
FAM83H	-2.16
FAM84B	2.60667
FAT1	2.4
FBLN1	3.22833
FBLN2	4.385
FBLN5	-2.35167
FBN2	4.05
FBXO5	2.13667
FBXO7	-2.05167
FCRLA	-5.15167
FERMT2	2.02833
FGF2	2.29
FGFR3	2.65667
FGFRL1	2.53167
FHL1	3.70333
FIGNL2	2.74833
FILIP1L	2.735
FJX1	2.15833
FKBP14	2.12333
FKBP15	-2.00833
FLNB	3.43
FLNC	5.035
FLOT1	-2.13167
FN1	5.135
FNDC3B	2.805
FOS	2.76833
FOXD1	3.535
FRMD6	2.81
FST	2.96
FZD2	2.735
FZD7	2.88
G6PC3	-2.20833
GADD45B	2.80667
GAPDHS	-2.555
GAS7	-2.58
GBA	-2.43667
GCNT2	-3.78333
GHDC	-2.875
GJA1	5.33
GK	-2.09833
GLA	-2.04667
GLB1L	-2.08667
GLIPR1	3.52167
GLIPR2	2.75333
GLIS3	3.32833
GLT8D2	2.155
GM2A	-2.125
GMPR	-5.15
GNPTAB	-2.03833
GOLIM4	2.75667
GOLPH4	2.12667
GPC4	3.03
GPC6	4.55
GPM6B	-2.49667
GPNMB	-6.085
GPR137B	-2.13167
GPR143	-3.89667
GPR162	2.18833
GPR56	-4.26333
GPRC5C	2.87167
GREB1	-2.84833
GREM1	6.1
GRINA	-3.11333
GRN	-2.065
H2AFJ	-2.55833
H2AFY2	3.38667
HAND1	4.795
HAPLN1	3.10667
HBEGF	2.84333
HCFC1R1	2.5
HEG1	2.865
HERC2	-2.82333
HES1	2.78167
HES6	-3.89333
HIF1A	4.045
HIST1H4C	2.955
HLA-DPA1	-5.225
HLA-DRA	-3.33
HLA-DRB4	-2.81667
HLA-DRB6	-2.105
HLA-E	-2.28167
HMG20B	-3.09
HMGB1	2.09667
HMGB2	2.76833
HMOX1	-2.145
HNF1B	2.04667
HNRNPM	-2.04833
HOXB7	-3.32833
HOXC4	-2.26167
HOXC6	-2.27
HPGD	-2.12
HPS4	-2.51167
HPS5	-2.04167
HS3ST3A1	4.30167
HS6ST2	2.09
HSF4	-2.255
HSPB1	-2.15167
HSPB2	-2.105
ID1	3.98333
IDI1	-2.73333
IDUA	-2.035
IER3	3.15333
IFI16	-2.13833
IFI35	-2.485
IGFBP1	-3.27167
IGFBP2	4.44833
IGFBP3	3.82167
IGFBP4	4.37333
IGFBP5	3.96
IGFBP6	2.48833
IGSF11	-4.56667
IL11	2.805
IL17D	-4
IL32	2.65
IL6	3.26
IL6ST	2.14
IL8	5.57
ILKAP	-2.55667
ILVBL	-2.55167
INPP4B	-2.445
INS-IGF2	2.36833
IRF2BPL	2.53333
IRF4	-3.805
ISG20	-2.54667
ISL1	2.13833
ITGA1	2.025
ITGA11	3.73167
ITGA3	2.69333
ITGA5	2.06667
ITGAV	2.075
ITGB1	2.38833
ITGB1BP1	-2.01167
ITM2A	-3.49167
ITPK1	-2.565
ITPKB	-3.94
JOSD2	-2.34
JUP	3.59333
KANK4	2.91833
KCNG1	3.27167
KCNJ13	-4.135
KCNJ16	2.11
KCNMA1	3.01
KCNMB4	2.325
KDELR3	2.825
KIAA1199	2.59333
KIAA1598	-2.90333
KIAA1618	-2.25
KIF5C	2.44333
KIT	-2.035
KITLG	2.40833
KLF2	2.96667
KLF9	2.27667
KLHL21	-2.41833
KLHL5	2.57167
KRT17	2.055
KRT18	5.09
KRT18P13	3.45333
KRT18P55	5.585
KRT19	4.30833
KRT8	4.57
KRT81	2.07833
KRT8P45	3.525
KU-MEL-3	-3.00333
L1CAM	-3.40167
L1TD1	2.04167
LAMB1	2.59333
LAMC1	2.01167
LARP6	2.745
LAYN	2.40833
LDB2	3.17333
LEPR	2.34333
LEPRE1	2.02167
LEPREL1	4.65333
LEPREL4	2.30667
LFNG	2.865
LGALS3	-2.54333
LGALS3BP	-2.74333
LGI3	-3.965
LIMS1	2.225
LIN28A	2.41333
LIN28B	2.34833
LINGO1	-2.43833
LMCD1	2.61333
LMTK3	2.74
LOC100008589	4.82833
LOC100128252	-2.10833
LOC100130506	2.74167
LOC100130835	-2.22667
LOC100131713	-2.435
LOC100132247	-2.09333
LOC100132394	4.76167
LOC100132564	2.19167
LOC100133565	3.77
LOC100134364	4.425
LOC388654	2.03667
LOC389834	-2.47833
LOC390557	2.47667
LOC399942	2.79167
LOC440132	2.55667
LOC441763	3.91333
LOC641738	-3.36833
LOC641849	2.09
LOC644162	2.125
LOC644936	2.17667
LOC645317	-4.655
LOC645638	3.95833
LOC645968	2.17833
LOC646630	-3.43833
LOC647307	-2.685
LOC650369	2.87167
LOC653888	-2.065
LOC728715	-5.27833
LOC729264	-3.59333
LOC729680	-2.48667
LOC730029	2.69167
LOC730415	-2.51
LONRF1	-2.925
LOX	4.26667
LOXL1	2.84667
LOXL4	2.68833
LPAR1	2.50167
LPHN2	3.40167
LPIN1	-2.13333
LPP	2.29333
LRCH2	2.71333
LRPAP1	-2.215
LRRC1	2.04
LRRC17	4.79333
LRRN3	2.23833
LSS	-3.365
LTBP2	3.15333
LTBR	-2.41833
LUM	5.185
LY96	-3.54
LYPD1	2.72
LYSMD2	-2.03667
LYST	-2.02
LZTS1	-2.90333
MAD1L1	-2.33667
MAD2L1	2.55
MAL	-4.03667
MALT1	2.09
MAMDC2	4.24
MAP1B	2.87667
MAP3K11	-2.67
MB21D2	2.11333
MBP	-2.33333
MCF2L	-4.69667
MCOLN1	-2.67167
MDK	2.745
MEIS2	3.03
MFSD12	-4.77333
MGARP	2.09833
MGAT3	2.05167
MGAT5B	-2.04833
MGRN1	-3.15333
MIA	-2.71333
MICAL1	-2.98833
MIR100HG	3.325
MIR1974	4.705
MITF	-3.765
MLANA	-7.43
MLEC	-2.50167
MLLT11	3.065
MLPH	-2.74333
MMD	2.62167
MMP1	3.31167
MMP9	2.40833
MN1	3.30667
MOK	-3.98
MPV17	-2.19833
MSC	-3.85833
MSRB3	2.19167
MST4	3.26167
MSX1	3.18833
MSX2	2.77167
MTHFD2	2.35667
MX2	-3.47167
MXRA5	4.89
MYD88	-2.13167
MYL9	2.18667
MYO1D	-4.18333
MYO5A	-3.28833
N4BP2L2	-2.205
NACAD	2.85
NAGPA	-2.14333
NAP1L3	2.125
NAPA	-2.23833
NBL1	-2.20333
NCALD	-2.075
NCAM2	-2.32833
NDRG4	3.10167
NEK2	2.39833
NET1	3.26833
NFE2L3	3.90833
NFKBIA	2.03833
NID2	3
NKD2	2.15
NLGN4X	2.82
NNAT	3.82667
NOTCH3	3.1
NOV	-4.91833
NPL	-2.65167
NPLOC4	-2.06333
NPTX2	2.755
NR2F1	2.81833
NREP	3.455
NRP1	2.5
NSG1	-4.42833
NT5E	3.80667
NTM	2.24167
NTN4	2.46167
NUAK1	3.63
NUCKS1	2.04167
NUDT11	2.19333
NUPR1	-2.32333
NXF1	-2.55333
NXN	2.09167
OCA2	-5.98833
OCIAD2	3.29167
OKL38	-2.86667
OLFML2A	3.40667
OR7E156P	-2.44833
OS9	-2.13167
OSGIN1	-2.01333
OSTM1	-3.04833
OVOS2	-4.65333
OXTR	2.505
PABPC4L	2.28167
PAG1	-2.935
PALLD	6.09667
PAMR1	3.77167
PAPPA	5.75833
PAPSS2	2.76167
PAQR3	2.535
PAQR8	-3.32333
PARP10	-2.72333
PAWR	2.005
PCDH18	2.63
PCDHB2	2.89333
PCOLCE	3.28833
PDE4B	-2.1
PDGFC	4.44667
PDGFRA	2.85167
PDGFRB	5.32333
PDLIM1	2.86
PDPN	3.61667
PEPD	-2.40833
PGM2L1	2.02167
PHF15	-2.49667
PIR	-3.60167
PITX1	2.99333
PKIA	3.06833
PLA2G4C	-2.81667
PLAGL1	2.28167
PLAU	4.86333
PLEKHA4	-2.69333
PLK2	2.66167
PLOD2	2.64667
PLP1	-3.85667
PLTP	-2.265
PMAIP1	2.55
PMEL	-6.45167
PMEPA1	2.55833
PNMA2	2.06833
PODXL	4.23333
POPDC3	-2.57333
POR	-2.19833
POSTN	4.35833
PPAP2B	2.295
PPDPF	-2.6
PPFIBP1	2.04833
PPFIBP2	-2.78833
PPM1H	-2.175
PPP1R14A	2.82667
PRC1	2.16667
PRDM7	-4.89833
PRICKLE1	3.335
PRKCA	2.26667
PRKCB	-3.00833
PROCR	2.06667
PROS1	-2.21833
PROSER2	2.065
PRR24	2.03833
PRR5L	2.19333
PRRX1	3.84333
PRRX2	3.535
PRSS23	2.45
PRUNE2	-4.19
PSEN2	-2.505
PSMB9	-2.15667
PTGDS	-2.23333
PTGER2	2.44667
PTGER4	2.17833
PTGS2	2.17667
PTK7	3.35333
PTN	2.06667
PTPRD	2.50167
PTPRF	4.15
PXDN	2.21
PYCARD	-2.52333
QPCT	-2.92333
RAB27A	-3.205
RAB32	-2.39333
RAB38	-4.66
RAB3IP	2.36667
RAC2	2.92333
RAI14	2.03167
RANBP10	-2.11
RAP1GAP	-3.23667
RAPGEF1	-2.31167
RARB	2.76667
RARRES2	2.18833
RASIP1	-2.09667
RASSF7	2.43
RBP1	4.63
RCN3	3.31333
RCOR2	2.05
RENBP	-3.73167
RETSAT	-3.21833
RFPL3	-2.07167
RGS12	-3.09667
RGS4	3.88833
RHOU	2.51167
RHPN2	2.14167
RIN2	3.1
RN5S9	2.93667
RND3	2.86
RNU1-3	2.095
RNU1-5	2.41667
RNU1A3	2.8
RNU1F1	2.57833
RNU1G2	2.12167
ROBO1	2.04333
ROPN1B	-3.78667
RPP25	-2.045
RPS3A	2.175
RRAGD	-2.14667
RRAS2	2.77667
RSPO3	2.11333
RSPRY1	2.335
RUNX2	3.23833
S100A16	2.98833
S100A3	2.21667
S100A4	4.89833
S1PR3	3.695
SACS	2.535
SAMD9L	-2.20167
SBSPON	2.395
SCARB1	-4.14
SCD	-2.84333
SCG2	2.51333
SCG5	4.33333
SDC1	2.65333
SDC4	2.38
SDSL	-2.075
SEC11C	-2.09833
SEC24A	2.01167
SEC24D	2.80167
SELENBP1	-2.515
SELM	3.14833
SEMA6A	-2.59167
SERPINA3	2.30333
SERPINE1	5.63333
SERPINF1	-2.945
SETDB2	-2.54833
SFRP1	4.415
SGCD	-2.52
SGK223	4.24167
SGSH	-2.31167
SH3BGRL2	2.135
SHC4	-2.50667
SHISA2	4.56167
SHROOM3	2.375
SIGMAR1	-2.065
SIRPA	-2.985
SIX4	2.54
SKIDA1	2.59833
SLC12A8	3.24833
SLC16A3	3.47667
SLC16A6	-3.98667
SLC18B1	-3.21
SLC1A4	-4.88
SLC1A5	2.19833
SLC22A17	2.31667
SLC22A18	-2.74667
SLC24A5	-2.96167
SLC25A24	3.01833
SLC27A3	-3.20833
SLC29A4	3.19
SLC2A1	3.18
SLC2A3	2.53833
SLC35F2	3.12
SLC38A1	3.66167
SLC38A2	2.23667
SLC3A2	-2.64833
SLC45A2	-2.03167
SLC4A7	2.245
SLC6A10P	-2.64833
SLC6A8	-3
SLC7A5	-2.18333
SMAD3	2.79167
SMAD7	2.495
SMAGP	2.15667
SMC4	2.03333
SMCO4	2.05833
SNAI2	-2.085
SNCA	-3.68167
SNORA12	2.995
SNORD13	2.83333
SNORD3A	2.175
SNORD3D	2.35333
SORBS2	2.66833
SOX10	-5.84333
SOX11	3.495
SOX2	2.07
SOX9	2.105
SP110	-2.345
SPARC	4.10167
SPINT2	3.97833
SPOCD1	2.05167
SPP1	3.00167
SPR	-2.09833
SPRY1	2.38333
SRPX2	2.36167
ST3GAL4	-2.60667
ST6GALNAC2	-3.77
STAT5A	-2.33333
STC2	4.565
STEAP3	2.60167
STMN2	4.515
STX7	-2.17333
STXBP1	-2.98833
SYNGR1	-2.115
SYT13	2.07667
TACSTD1	3.39167
TAGLN	5.55833
TANGO2	-2.61
TBC1D16	-4.77
TBC1D7	-3.30167
TCEAL2	3.555
TCTA	-2.09
TDP1	-2.185
TDRD3	-3.19
TDRD7	-2.07167
TFAP2A	-2.845
TFF3	-3.09333
TFPI	2.6
TFPI2	2.015
TGFB2	2.16333
TGFBI	6.92667
TGM2	2.58
THBS1	5.23
THBS2	3.655
THBS3	2.01833
THNSL2	-2.58167
THRA	2.88833
THY1	4.08333
TLE4	2.85667
TMEM119	3.81333
TMEM123	2.45333
TMEM138	-2.11833
TMEM140	-4.30333
TMEM147	-2.26667
TMEM173	-2.10333
TMEM200A	2.01667
TMEM47	4.16833
TMEM51	-2.11667
TMSB15A	3.565
TMSB15B	2.04
TMSB4X	2.455
TMSB4XP8	5.00667
TNC	4.07167
TNFRSF12A	3.35
TNFRSF14	-5.58333
TNFRSF21	3.33333
TNFRSF6B	2.6
TOLLIP	-2.47167
TOP2A	3.37833
TOX2	4.005
TP53TG3	-3.72333
TPCN2	-4.40333
TPD52L1	2.65
TPM1	5.235
TPM2	3.58167
TPP1	-2.695
TRIM25	-2.23667
TRIM4	-3.17
TRIM63	-4.94333
TRNP1	2.10667
TRPM1	-2.74667
TRPV2	-2.38833
TSC22D4	-2.035
TSPAN10	-6.26667
TSPAN13	2.945
TSPAN5	3.26667
TSPAN7	2.22167
TTK	2.155
TTYH2	-2.60167
TUBA4A	2.63333
TUBB4A	-3.27833
TWIST1	3.26667
TYR	-7.31167
TYRP1	-7.22667
UAP1	2.41667
UAP1L1	-2.38167
UBA7	-2.78167
UBALD1	-2.84667
UBE2C	2.29667
UBE2E2	3.11833
UBE2H	2.125
UGCG	2.97333
UGP2	2.24167
UGT2B7	2.135
UNC45A	-2.145
VAT1L	2.145
VCAM1	5.17667
VCAN	5.955
VEGFC	2.94333
VGLL3	2.26667
VPS18	-2.52333
VPS37B	-2.39667
VPS8	-2.07
WDR81	-2.71667
WDR86	3.02833
WEE1	2.805
WIPI1	-2.47667
WNT5A	4.525
WNT5B	2.17333
ZCCHC7	2.16167
ZFP36L1	3.37167
ZFP42	2.73
ZFYVE26	-2.36333
ZIC2	2.92
ZNF106	-2.59167
ZNF439	-2.53667
ZNF467	2.15833
ZNFX1	-2.475
ZYX	2.52

## Sheet: common
Table 1: regulated genes in melanoblasts
Symbols	FC hiPSC-MB	FC MBrc
ABCD1	-3.26833	-2.22
ACP5	-4.42667	-2.36333
ALCAM	4.61667	3.47667
ALDH1A3	2.47667	2.81
ANLN	2.15333	2.36
APOD	-7.21167	-3.40333
AVPI1	-3.14167	-2.32333
CHCHD6	-4.715	-3.21333
CXCL1	2.30167	-2.07667
CXXC5	4.44667	2.08
DAPL1	-4.18667	-4.02667
DHX58	-2.89333	-2.3
DKK3	3.4	3.32333
DPYSL2	3.16833	3.44
ENTHD1	-3.47667	-2.40667
EPHX1	-3.73167	-2.18
FAM129A	2.045	3.68667
FSCN1	4.17667	2.62333
GALNT18	-2.93667	-2.61667
HERC5	-2.32833	-2.47333
HERC6	-2.47833	-2.28
HLA-F	-2.88833	-2.25667
ID2	2.18	2.65
ID3	4.48	3.30667
IFI27	-2.77667	-2.29
IFIT1	-2.64833	-3.42333
IFIT2	-3.79	-2.87
IFIT3	-4.31167	-2.89667
IRF7	-2.79167	-2.86667
JUN	2.96	2.75
KCNIP3	-4.02667	-2.74
KYNU	-2.70333	-2.50667
LOC100127888	-5.21667	-4.45667
LOC100134361	-2.235	-2.05333
LOC146481	-3.29167	-2.16667
MGST1	-2.01167	-2.45
MX1	-2.43333	-2.96667
MYOF	2.2	3.03
NCCRP1	-4.39167	-3.91333
NES	2.48333	2.76333
OAS1	-2.67167	-3.43667
OAS2	-3.83833	-3.91
OASL	-2.31667	-2.43667
P2RX7	-2.42667	2.11
PAEP	-2.35	-2.37
PARP9	-2.41	-2.35667
PHACTR1	-2.34833	2.48333
PLA1A	-3.52833	-3.61
RAB31	3.82833	2.51
RFPL2	-3.13667	-2.9
RIPK4	-2.675	-2.14
ROPN1	-3.80167	-2.22667
RTP4	-3.56667	-2.46667
SLAIN1	-2.125	-3.58
SLC38A8	-2.21	-2.09667
SLCO4A1	-2.935	-3.06333
SPRY2	3.11167	2.50333
ST6GALNAC3	-2.44833	-2.10667
ST7	-2.99833	-2.74
STAT1	-3.14167	-3.72333
SVIL	2.06167	2.97333
TAP1	-2.31	-2.96667
TAP2	-2.73167	-2.94
TCN1	-2.91167	-2.01333
TFAP2C	2.06167	2.20667
UHRF1	2.695	2.32333
USP18	-3.085	-2.78
WARS	-4.245	-2.82667
XAF1	-2.51333	-2.49

## Sheet: MBrc
Table 1: regulated genes in melanoblasts
Symbols	FC MBrc
SEPT_4	-2.35667
A2M	2.26
ADAM23	2.07667
ADRA1B	-2.01667
BST2	-3.87
CCND1	2.63
CD36	2.62667
CPXM2	3.05
CXCL5	-4.39333
DACT1	2.41
DDX60L	-2.00667
EPSTI1	-3.43
FAM210B	2.43333
FOXQ1	3.8
GBP2	-2.47333
GLDC	-2.35667
HCP5	-3.85667
HELZ2	-2.15333
HLA-B	-3.05
HLA-H	-2.37
HTR2B	2.64
IFI44	-2.96
IFI44L	-4.50667
IFI6	-3.89667
IFIH1	-3.09
IFITM1	-4.52
IGFBP7	-2.16667
IL1RAPL1	3.3
ISG15	-4.66333
LOC731954	2.01667
MCM5	2.13
NNMT	-3.67333
NPTX1	2.89
OAS3	-2.52667
PARP12	-2.39
PEA15	2.44333
PSMB8	-2.25333
RAB17	-2.4
RARRES3	-2.17
RGS2	-2.24333
SCARF2	2.31667
SLC7A8	2.08
SPTBN1	2.15
STXBP6	2.3
TM4SF1	-4.15333
TNFAIP3	-2.03
TYMS	2.17
UBE2L6	-2.43
UCHL1	-2.76333
