# Supplementary material for: Targeted Therapy-Resistant Melanoma Cells Acquire Transcriptomic Similarities with Human Melanoblasts
Source: Cancers (Basel). 2018 Nov 16;10(11):451. doi: 10.3390/cancers10110451 (PMC6265976; doi:10.3390/cancers10110451)
Supplement: Supplementary file 1 [file cancers-10-00451-s001.zip › cancers-378747-suppl-final/Table S2.xlsx]

## Sheet: adaptive resistance
Table 2: Regulated genes in melanoblast and resistant melanoma
symbol	FC adaptive resistance
MARCH_2	1.01801
ABHD17C	-1.99404
ACAT2	-1.78147
ACSL3	-1.54471
ACSL3	-1.59331
ACSS2	-1.38346
ACSS2	-1.31713
ADARB1	1.21279
ADCK2	-1.11162
ADGRA2	1.61566
AGAP3	-1.08765
AGRN	1.42206
AIF1L	1.98941
AIF1L	1.59978
AIG1	1.04235
ALCAM	2.32478
ALDH6A1	1.095
ALG13	-1.38963
ALYREF	-1.18324
AMD1	-1.26765
ANKS1A	-1.74
ANXA2P1	2.12272
ANXA2P1	1.83206
AP1S1	-1.20971
AP1S1	-1.08831
APOBEC3B	-1.34463
ART3	-2.08088
ATF5	-1.2
ATL3	-1.37426
ATP1B3	-1.05853
ATP5G1	-1.25125
AUNIP	-1.04978
BACE1	1.20574
BCL7B	-1.1914
BIRC5	-1.82684
BLM	-1.12978
BMF	1.42632
BMF	1.15037
BOLA3	-1.12412
BOLA3	-1.10735
BUB1	-1.41074
C16orf59	-1.0825
C1orf112	-1.1086
C1QBP	-1.04478
C20orf27	-1.01324
CAND2	1.1739
CASP1	-1.52162
CASP1	-1.38015
CCDC109B	-1.455
CCDC34	-1.09169
CCND1	-1.39397
CCNE2	-1.63206
CD58	-1.01838
CD58	-1.01706
CDC42EP5	3.23154
CDC45	-2.77603
CDCA4	-1.22588
CDCA5	-1.87566
CDCA7	-1.32853
CDK1	-1.53088
CDK5R1	-1.90743
CDKN3	-1.49412
CENPA	-1.80779
CENPA	-1.20794
CENPE	-1.37971
CENPE	-1.39096
CENPF	-1.32037
CENPM	-1.23603
CENPM	-1.42346
CENPW	-1.39
CEP55	-1.62206
CHAF1A	-1.05875
CHAF1B	-1.4636
CHCHD3	-1.19919
CKAP4	1.35934
CKLF	-1.28397
CKLF	-1.27801
CKS1B	-1.30199
CKS1B	-1.33926
CLIC4	1.3511
COL18A1	2.56926
COL5A2	3.52853
CPA2	-1.70191
CSE1L	-1.0786
CSE1L	-1.16603
CST3	1.15801
CTPS1	-1.07037
CYBA	2.00801
DBF4	-1.42419
DBI	-1.23574
DCTPP1	-1.01684
DDIAS	-1.12184
DDR1	1.19809
DDX39A	-1.14662
DHCR24	-1.43551
DKC1	-1.00404
DKK3	3.68846
DKK3	3.69471
DLG4	1.44007
DLGAP4	1.69993
DLGAP5	-1.63956
DMRT2	-1.60993
DNAJB5	1.14971
DNAJC9	-1.11316
DNMT1	-1.38294
DOK4	1.12176
DTL	-1.13287
DUSP4	-1.16882
DUSP6	-1.08029
EBP	-1.05551
EFNB3	1.14551
EIF3F	1.17213
EIF4A1	-1.15941
EIF4A2P4	1.10507
ETS1	1.04721
EVA1B	1.30022
EXO1	-1.15213
EYA1	-1.25596
EZH2	-1.15934
EZH2	-1.34213
FAM127A	1.06647
FAM136A	-1.24176
FAM64A	-1.26515
FAM83D	-1.70743
FANCD2	-1.32132
FANCI	-1.75397
FASN	-1.86654
FBXL2	1.17029
FEN1	-1.1714
FEN1	-1.44044
FHL3	1.19324
FKBP10	1.0511
FKBP1A	-1.00316
FOXM1	-1.2375
GAA	1.20993
GAA	1.02537
GABARAPL1	1.45007
GAPDH	-1.02721
GAPDH	-1.21941
GAS2L3	-1.51118
GEMIN4	-1.24897
GGCT	-1.18074
GHR	-1.35912
GINS2	-2.15324
GINS3	-1.50029
GJB1	-2.02985
GLRX2	-1.13956
GLRX2	-1.15015
GPATCH4	-1.40316
GPI	-1.12206
HCFC1R1	2.19162
HELLS	-1.20993
HIST1H4C	-1.48537
HJURP	-1.58294
HMGCS1	-1.18044
HNRNPAB	-1.5461
HNRNPAB	-1.19449
HNRNPM	-1.27963
HNRNPM	-1.20088
HSPA4	-1.15772
HSPE1	-1.05941
IDH1	-1.23875
IFI27L2	1.88507
IFI27L2	1.84581
IFNLR1	-1.40801
IFT20	1.08493
IGBP1	1.07956
ILF3	-1.00228
IMPDH1	-1.48213
INCENP	-1.44912
INSIG1	-1.56081
INSIG1	-1.12662
IRF2BP2	1.16559
IRS1	1.37037
ITM2C	1.4761
ITM2C	1.34853
ITPR1	-1.15978
KCNS3	1.11
KCNS3	1.16934
KIAA1524	-1.35213
KIF11	-1.19566
KIF11	-1.15647
KIF14	-1.94897
KIF20A	-1.68449
KIF4A	-1.33882
KIFC1	-1.5425
KLHL24	1.35074
KNTC1	-1.245
LAMA1	-1.70412
LAMB2	1.68346
LARP6	1.5275
LAS1L	-1.01441
LEF1	-1.75199
LEF1	-1.84103
LOC100129034	1.20007
LONRF3	-1.10507
LRP1	1.16338
LRP10	1.00574
LRP8	-1.0536
LRWD1	-1.24574
LTBP3	1.26022
LTBP4	1.28765
LYAR	-1.14235
LYRM5	1.06853
MAFF	-1.04243
MCM10	-1.20713
MCM3	-1.39044
MCM3	-1.33757
MCM4	-1.20551
MCM4	-2.08213
MCM5	-1.40279
MCM7	-1.30824
MCM7	-2.24022
MCOLN2	-1.74132
MCOLN3	-1.43765
MICB	-1.17868
MND1	-1.14125
MNS1	-1.18632
MRPS30	-1.16324
MTFP1	-1.34382
MYB	-1.05779
MYO19	-1.08934
MZT1	-1.11324
NA	-1.30765
NA	-1.04949
NA	-1.41721
NA	-1.09794
NA	-1.01978
NA	-2.10118
NA	-1.17441
NA	-1.14471
NA	2.32515
NA	-1.18169
NA	-1.08051
NA	-1.41824
NA	-1.00066
NA	-1.14412
NA	-1.49669
NA	-1.17603
NA	1.33618
NA	1.03044
NA	-2.33669
NA	-1.01846
NA	-1.97882
NA	-1.17684
NA	-1.08868
NA	-1.26537
NA	-1.10956
NA	-1.16088
NA	-1.58743
NA	1.50897
NA	-1.11346
NA	-1.42618
NA	-1.13757
NA	-2.35537
NA	-1.95066
NA	1.01088
NA	2.53706
NA	3.37625
NA	1.35029
NA	-1.23456
NA	1.19926
NA	-1.02419
NA	-1.94625
NA	-1.32625
NA	-1.06838
NA	1.03868
NA	-1.45257
NA	-1.12574
NA	-1.01147
NA	2.59338
NA	-1.60338
NA	-1.61059
NA	-1.04809
NA	-1.91412
NA	-1.0525
NA	-1.56838
NA	-1.20228
NA	-1.15978
NA	-1.03743
NA	1.17088
NAMPT	-1.31375
NAMPT	-1.05919
NCAPG	-1.82897
NCAPG2	-1.07794
NDUFAF4	-1.04809
NISCH	1.22478
NME1	-1.25191
NME1-NME2	-1.23272
NOL12	-1.31603
NOLC1	-1.04647
NOP16	-1.38824
NOP2	-1.17059
NOP56	-1.04324
NOP56	-1.17184
NPC1	-1.19787
NRROS	-2.3536
NSDHL	-1.04581
NUDT18	1.26971
NUP205	-1.28191
NUP35	-1.19066
NUP50	-1.16625
NUSAP1	-1.34265
OIP5	-1.30169
ORC5	-1.12581
ORC6	-1.08647
PACSIN2	-1.24051
PAQR4	-1.31853
PAXIP1	-1.43184
PBK	-2.19338
PCBP4	1.16199
PCNA	-1.25574
PDSS1	-1.08471
PES1	-1.08162
PFN2	1.11279
PGM1	-1.00353
PHGDH	-1.33353
PHLDA2	-2.80757
PI15	-1.72272
PI15	-1.31279
PIK3IP1	1.68118
PITPNM1	1.35441
PLA1A	-1.39632
PLD6	-1.16574
PLTP	1.84206
POLA1	-1.40412
POLA2	-1.32485
POLD2	-1.01426
POLE2	-1.44831
POLQ	-1.37522
POM121C	-1.12015
POP7	-1.16015
PRAF2	1.11132
PRC1	-1.58309
PRCP	1.05243
PRDX3	-1.11007
PRDX3	-1.14463
PRIM1	-1.23228
PRIM1	-1.16015
PSRC1	-1.00926
PTEN	1.91184
PTEN	1.27294
PUS1	-1.06647
PUS7	-1.21632
RAB17	-2.71088
RAD51AP1	-1.2275
RAD51C	-1.43051
RAD54L	-1.10743
RAI14	1.07088
RBBP8	-1.18551
RBM14	-1.39118
RCC2	-1.20735
RCC2	-1.13471
RECK	1.4461
RFC2	-1.24529
RFC4	-1.41574
RFTN2	1.24404
RFWD3	-1.26257
RILPL1	1.16478
RMI2	-1.3225
RNASEH2A	-1.22007
RNPEP	-1.26485
RPL13P5	1.13022
RPL29	1.16199
RPL9	1.14059
RPS6KA5	-1.52588
RRM2	-1.26478
RRP15	-1.00574
RSRP1	1.29897
RTN2	1.0825
SAAL1	-1.30721
SDHAF3	-1.1025
SEPW1	1.07074
SERINC1	1.20728
SEZ6L2	1.87184
SFXN4	-1.01493
SFXN4	-1.39074
SGCB	1.01588
SGOL1	-1.00449
SH2B3	-1.70779
SHFM1	-1.07132
SIDT2	1.69029
SLC20A1	-1.49507
SLC25A4	-1.04853
SLC25A4	-1.23743
SLC26A6	-1.37816
SLC30A9	1.01324
SLC35E2B	1.1061
SLC35E2B	1.22103
SLC43A3	-1.91706
SLC5A6	-1.14199
SLCO4A1	-1.00029
SMARCA1	1.14449
SMIM14	1.12544
SNRPB	-1.25654
SNRPB2	-1.17051
SNRPF	-1.12684
SPATA7	1.08471
SPATS1	-1.72493
SPC25	-1.36081
SPRED2	-1.55772
SPRY4	-2.82971
SPRY4	-1.01522
SQLE	-1.30897
SQLE	-1.41868
SRRT	-1.22235
SRSF2	-1.05949
SSBP2	1.16713
ST7	-1.16588
ST7	-1.06213
STAMBPL1	-1.59772
STIL	-1.18809
STMN1	-1.38287
SYPL1	-1.40088
TARBP2	-1.02875
TBC1D4	-1.65963
TCEAL8	1.05235
TEAD2	1.04059
TFDP1	-1.00522
TFRC	-1.26
THEM6	-1.65772
TIMELESS	-1.4686
TIMM21	-1.00515
TIPIN	-1.13
TK1	-1.56074
TMEM187	1.0039
TMEM187	1.14926
TMEM2	-1.06375
TMEM237	-1.00515
TMEM38B	-1.42824
TMEM54	1.1161
TMEM97	-1.39331
TMPO	-1.26434
TMX4	-1.41176
TNFAIP1	1.13721
TOMM40	-1.34743
TOPBP1	-1.02993
TPD52	-1.00243
TPM3	-1.07228
TPT1P9	1.14728
TPX2	-1.27265
TRA2B	-1.07978
TRIB1	-1.81125
TRIB3	-1.37338
TRIM51FP	-1.2364
TROAP	-1.15434
TRPC1	1.21787
TSC22D2	1.00404
TSPAN14	-1.26235
TSPAN31	1.30772
TTC3	1.16279
TUBA1C	-1.16581
TUBB3	-1.2975
TXNIP	2.13397
TYSND1	-1.02316
UBAP2L	1.23566
UBE2C	-1.74721
UBE2T	-1.75191
UCK2	-1.13191
UHRF1	-1.56831
VAMP2	1.07382
VANGL2	1.61853
WDR74	-1.16081
XRCC6	-1.03338
XRCC6	-1.06346
YPEL3	1.29463
ZFP90	1.00706
ZMYND19	-1.17824
ZNF581	1.50051
ZNF629	1.02419
ZWINT	-1.00743

## Sheet: common
Table 2: Regulated genes in melanoblast and resistant melanoma
symbol	FC adaptive resistance	FC acquired resistance
ABHD2	-1.07228	-1.01065
ACOT7	-1.32831	-1.25157
AK3	1.46007	1.19105
ANTXR1	1.63449	1.62314
APITD1	-1.20309	-1.08085
ASF1B	-1.53478	-1.25281
ATAD2	-1.33184	-1.00863
ATF3	1.95213	1.57562
ATOX1	-1.47169	-1.45105
ATP1B3	-1.71243	-1.07588
ATP6V0E2	-1.60588	-1.23366
AURKA	-1.77081	-1.16444
AURKA	-1.75294	-1.10346
BMP1	1.71574	1.85431
BRCA1	-1.14029	-1.21523
BRCA1	-1.06301	-1.30366
BRI3BP	-1.45721	-1.4315
BRI3BP	-1.08647	-1.16307
BRIX1	-1.13007	-1.04216
C14orf132	2.06404	2.00418
C14orf80	-1.18199	-1.07627
C17orf53	-1.29574	-1.43209
C1orf198	2.43868	1.90314
CACYBP	-1.31757	-1.55242
CCNB2	-2.02235	-1.44412
CDC20	-2.38596	-2.15686
CDC25A	-1.37257	-1.2549
CDCA3	-1.05125	-1.0898
CDCA4	-1.47044	-1.10392
CDCA8	-1.52485	-1.06575
CENPM	-2.0025	-1.27993
CENPN	-1.71037	-1.5051
CEP85	-1.26257	-1.08386
CERCAM	1.47412	1.34346
CKAP2L	-1.60059	-1.14667
CLIP3	2.77221	1.3451
CMTM7	-1.87647	-1.9066
CMTM7	-1.15088	-1.40346
CMTM7	-1.51213	-1.55451
CPN1	-3.51059	-2.17275
CSPG4	-1.96515	-1.38497
DARS2	-1.5239	-1.43719
DHX37	-1.08	-1.09725
DUT	-1.7589	-1.20843
DUT	-1.78794	-1.16399
E2F2	-2.23324	-1.58222
ETS1	1.58316	1.18686
ETV4	-2.10706	-1.21627
ETV4	-1.93846	-1.09837
ETV5	-2.35434	-1.51837
ETV5	-1.55051	-1.13275
EXO1	-2.0386	-1.51
FAM210A	-1.9186	-1.55033
FOXN3	2.08287	1.98386
FSTL1	2.93676	2.08105
FSTL3	2.26669	1.72804
FTH1P3	1.17846	1.14294
FXYD3	-1.47037	-1.29902
G3BP1	-1.33	-1.16242
GAPDH	-1.13169	-1.01908
GLIPR2	1.84581	1.83922
HIRIP3	-1.1239	-1.1832
HLA-B	1.77235	2.12778
HLA-F	1.46816	1.33007
HLA-H	1.47051	1.41529
HMGN2	-1.1375	-1.08098
HMGN2P24	-1.11934	-1.10242
HMMR	-1.30191	-1.15131
HMMR	-1.60478	-1.50222
IL11RA	2.22169	1.59719
IMP4	-1.09309	-1.06856
IRF9	1.37743	1.60327
JUN	2.56485	1.87967
KHSRP	-1.44103	-1.32111
KIAA0101	-2.49537	-1.54928
KIF23	-1.83051	-1.11392
KIF2C	-1.92949	-1.40366
KPNA2	-1.33147	-1.16176
LINC00326	-1.2864	-1.21882
LMNB1	-1.73824	-1.15471
LOC100128266	-1.40294	-1.0534
LOC100132535	1.66831	1.01824
LOC148915	-1.07316	-1.16131
LOC401152	1.18044	1.51294
LOC644877	-1.2386	-1.58752
LOC644877	-1.04449	-1.01908
LOC653506	1.04353	1.6451
LOC653820	-1.01529	-1.39105
LOC727803	-1.39007	-1.07196
LOC729816	-1.39787	-1.85601
LOC730994	2.34147	1.50889
LPP	1.23029	1.39503
LPXN	-2.66235	-2.15869
LRP8	-2.09647	-1.76399
LYAR	-1.22257	-1.2534
MAD2L1BP	-1.20221	-1.27869
MAP4K5	1.02919	1.26013
MCM6	-1.55603	-1.04288
METRNL	1.24529	1.60542
MRPL37	-1.00721	-1.0666
MXD4	1.75765	1.79346
NCAPD2	-1.08662	-1.25824
NDC1	-1.07544	-1.04229
NME1	-1.41441	-1.08843
NME2	-1.31713	-1.14203
OIP5-AS1	-1.09735	-1.21673
OPTN	1.61051	1.61144
PCMTD1	1.34949	1.01458
PDCL3	-1.2675	-1.02817
PHF19	-1.20757	-1.21346
PHF19	-1.39419	-1.33791
PLD3	1.59257	1.13954
PLK4	-1.71559	-1.06105
POC1A	-1.51346	-1.06941
POLR3G	-1.77382	-1.13745
POLR3K	-1.07441	-1.02647
PPP2R5B	1.11463	1.00046
PTTG1	-2.14324	-1.40268
PTTG1	-2.27632	-1.3498
PTTG3P	-2.33434	-1.41059
QDPR	-1.22088	-1.34621
RABAC1	1.45574	1.07595
RAN	-1.40699	-1.04856
RANBP1	-1.30522	-1.07294
RFC3	-1.48081	-1.13758
RFC3	-1.53912	-1.14229
RFC4	-1.43125	-1.00183
RRAS	2.89213	1.6417
RXRA	1.05706	1.0049
SEMA3C	2.38485	2.05771
SHMT1	-2.10985	-1.72745
SLC25A19	-1.50257	-1.21882
SLC44A2	1.89787	1.63824
SNRPF	-1.1339	-1.0098
SNX10	-2.43221	-2.06614
SNX5	-1.25213	-1.05163
STAT2	1.07199	1.08856
SUV39H1	-1.54037	-1.42327
TCEB3	-1.27169	-1.44111
TEAD4	-1.22485	-1.41784
TFB1M	-1.29765	-1.53967
TMEM132A	1.87324	1.43458
TP53INP1	1.25669	1.21608
TRAF3IP2	-1.58485	-1.29163
TRAK1	1.17206	1.20359
TRIM51	-2.71919	-1.41961
TRIM51EP	-2.32926	-1.15993
TRIOBP	-1.37897	-1.24333
TRIP13	-1.56904	-1.32601
TRMT5	-1.18699	-1.18804
TSPAN9	1.25059	1.06386
TTF2	-1.71154	-1.09431
TUBG1	-1.35926	-1.11908
UCHL5	-1.23794	-1.01987
VGF	-3.69551	-2.83261
YPEL5	1.44632	1.73399
ZBTB4	1.28919	1.24895
ZWINT	-1.51029	-1.29392

## Sheet: acquired resistance
Table 2: Regulated genes in melanoblast and resistant melanoma
symbol	FC acquired resistance
SEPT_2	1.03752
ABHD2	-1.01065
ACOT7	-1.25157
ACTA2	2.33477
ADGRL2	1.62229
AFF3	1.01752
AK3	1.19105
ALDH1A3	-2.29614
ALDH1A3	-2.40693
ALG3	-1.05784
ANTXR1	1.62314
APITD1	-1.08085
ARID5B	1.47098
ARMCX3	1.18895
ASB9	-1.19908
ASB9	-1.61307
ASF1B	-1.25281
ATAD2	-1.00863
ATF3	1.57562
ATOX1	-1.45105
ATP1B3	-1.07588
ATP6V0E2	-1.23366
AURKA	-1.10346
AURKA	-1.16444
AURKB	-1.20333
AUTS2	1.36444
BAAT	-1.5685
BAG3	-1.02183
BAIAP2L2	-2.67699
BASP1	3.38484
BMP1	1.85431
BOLA2	-1.01039
BOLA2	-1.07333
BRCA1	-1.21523
BRCA1	-1.30366
BRI3BP	-1.16307
BRI3BP	-1.4315
BRIX1	-1.04216
BSG	1.16216
C14orf132	2.00418
C14orf80	-1.07627
C16orf93	-1.10255
C17orf53	-1.43209
C1orf198	1.90314
C6orf62	1.13444
C9orf114	-1.34216
CACYBP	-1.55242
CALD1	1.9817
CAMK2N1	1.13523
CBS	1.40745
CCDC92	1.24203
CCNB2	-1.44412
CD74	-2.02987
CD74	-2.22588
CDC20	-2.15686
CDC25A	-1.2549
CDCA3	-1.0898
CDCA4	-1.10392
CDCA8	-1.06575
CENPH	-1.09314
CENPM	-1.27993
CENPN	-1.5051
CEP85	-1.08386
CERCAM	1.34346
CFH	1.09778
CKAP2L	-1.14667
CLIP3	1.3451
CMAS	-1.01438
CMTM7	-1.40346
CMTM7	-1.55451
CMTM7	-1.9066
COL4A1	2.88
COL4A2	1.80569
CPN1	-2.17275
CREB5	1.33562
CSPG4	-1.38497
CTSC	-1.14373
DARS2	-1.43719
DCPS	-1.36026
DDX17	1.10771
DERA	-1.0402
DHRS11	-1.36412
DHX37	-1.09725
DPYSL2	1.17418
DUT	-1.20843
DUT	-1.16399
DYNLL2	-1.11013
E2F2	-1.58222
EBNA1BP2	-1.16033
EEF1B2	-1.18059
EFHD2	-1.07601
EMG1	-1.25654
EMILIN2	-1.04046
EML1	1.04039
EPAS1	1.71294
ETS1	1.18686
ETV4	-1.09837
ETV4	-1.21627
ETV5	-1.51837
ETV5	-1.13275
EXO1	-1.51
FAM160B1	1.10229
FAM210A	-1.55033
FAM86DP	-1.08418
FAM86HP	-1.00654
FANCL	-1.07699
FAR2	-1.07353
FAT1	1.63601
FAT1	1.43712
FERMT2	1.30804
FKBP4	-1.33255
FLNA	1.28843
FOXN3	1.98386
FSTL1	2.08105
FSTL3	1.72804
FTH1	1.10993
FTH1	1.00471
FTH1P20	1.2281
FTH1P3	1.14294
FTHL2	1.18301
FXYD3	-1.28948
FXYD3	-1.29902
FXYD3	-1.47072
G3BP1	-1.16242
GALE	-1.59359
GAPDH	-1.01908
GAS6	2.67124
GAS6	2.58261
GEMIN6	-1.39222
GLIPR2	1.83922
GMPS	-1.00451
GPAT3	-1.91386
GPN2	-1.12007
HIRIP3	-1.1832
HLA-A	1.09484
HLA-B	2.12778
HLA-DMB	-1.77837
HLA-DRA	-2.41732
HLA-DRA	-2.80869
HLA-DRB4	-1.35536
HLA-DRB6	-1.52667
HLA-F	1.33007
HLA-G	1.09373
HLA-H	1.51856
HLA-H	1.41529
HMCES	-1.33922
HMGN2	-1.08098
HMGN2P24	-1.10242
HMMR	-1.15131
HMMR	-1.50222
HOXB2	-1.42438
IL11RA	1.59719
IMMP2L	-1.15719
IMP4	-1.06856
IRF9	1.60327
ISG20	-2.33203
ITGB1	1.30948
ITGB1	1.2517
JUN	1.87967
JUND	1.36216
KDM5B	1.06392
KHSRP	-1.32111
KIAA0101	-1.54928
KIF23	-1.11392
KIF2C	-1.40366
KLF13	1.15582
KLF6	1.13216
KLF6	1.09686
KPNA2	-1.16176
LBH	1.08673
LGMN	1.11549
LINC00326	-1.21882
LIX1L	-1.12556
LMNB1	-1.15471
LOC100128266	-1.0534
LOC100128689	-1.12477
LOC100132535	1.01824
LOC100133583	-1.23503
LOC148915	-1.16131
LOC401152	1.51294
LOC642567	1.1685
LOC644877	-1.01908
LOC644877	-1.58752
LOC645969	-1.02131
LOC651697	-1.21627
LOC653506	1.6451
LOC653820	-1.39105
LOC653874	-1.42752
LOC727803	-1.07196
LOC729816	-1.85601
LOC730415	-1.98065
LOC730994	1.50889
LPP	1.39503
LPXN	-2.15869
LRP8	-1.76399
LYAR	-1.2534
M6PR	-1.28582
MAD2L1BP	-1.27869
MAFB	1.13843
MAGT1	1.05915
MAP4K5	1.26013
MAPK8IP3	1.16176
MARCKS	1.22765
MCM6	-1.04288
MED8	-1.0534
METRNL	1.60542
MEX3B	1.01333
MFI2	-1.99641
MIA	-2.95739
MLKL	-1.28935
MRPL20	-1.21366
MRPL20	-1.2181
MRPL37	-1.0666
MRTO4	-1.2398
MTRNR2L1	1.81634
MXD4	1.79346
MYH9	1.70621
NCAPD2	-1.25824
NCBP2	-1.31712
NCOR2	1.59451
NCOR2	1.38634
NDC1	-1.04229
NME1	-1.08843
NME2	-1.14203
NT5DC3	-1.60582
NUDT11	1.33732
NUDT11	1.25386
NUP37	-1.1151
NUSAP1	-1.03961
OIP5-AS1	-1.21673
OPTN	1.61144
PCMTD1	1.01458
PDCL3	-1.02817
PDE5A	1.12882
PDLIM3	1.73824
PDLIM3	1.16536
PGAM5	-1.29719
PGRMC2	1.00843
PHF19	-1.21346
PHF19	-1.33791
PLD3	1.13954
PLK4	-1.06105
PMEPA1	1.79105
POC1A	-1.06941
POLR3G	-1.13745
POLR3K	-1.02647
PPFIA1	-1.02634
PPP2R5B	1.00046
PRKAB2	1.05503
PRKCD	-1.03745
PTTG1	-1.3498
PTTG1	-1.40268
PTTG3P	-1.41059
QDPR	-1.34621
RABAC1	1.07595
RAN	-1.04856
RANBP1	-1.07294
RASSF1	1.0866
RCAN2	1.0581
RFC3	-1.13758
RFC3	-1.14229
RFC4	-1.00183
RFC5	-1.02131
RFNG	1.0266
RHOB	1.97418
RHOBTB3	1.18621
RN7SK	1.18098
RPL29	-1.39248
RPL29	-1.45366
RPL6	-1.58529
RRAS	1.6417
RRP7A	-1.01471
RSRC1	-1.16974
RTN4	1.24765
RXRA	1.0049
SAT1	1.54255
SEC31A	1.0451
SEMA3C	2.05771
SF3A3	-1.02085
SH3BGRL	1.41373
SH3PXD2B	1.1281
SHMT1	-1.72745
SLC25A19	-1.21882
SLC25A22	-1.61418
SLC37A2	-1.70209
SLC44A2	1.63824
SMAP2	-1.10033
SMC4	-1.01503
SNRPF	-1.0098
SNTB1	-1.61307
SNU13	-1.14033
SNX10	-2.06614
SNX5	-1.05163
STAT2	1.08856
STOM	-1.21556
SUV39H1	-1.42327
SZRD1	-1.01412
TAPBP	1.29529
TCEB3	-1.44111
TCF3	1.14608
TEAD4	-1.41784
TENM3	1.19895
TFB1M	-1.53967
TGFA	-1.17725
TGFA	-1.25961
TMEM132A	1.43458
TMEM5	-1.47719
TMEM69	-1.01412
TP53INP1	1.21608
TP53INP1	1.02503
TPI1P2	-1.17098
TRAF3IP2	-1.29163
TRAK1	1.20359
TRIM51	-1.41961
TRIM51EP	-1.15993
TRIOBP	-1.24333
TRIP13	-1.32601
TRMT5	-1.18804
TSC22D3	2.29778
TSC22D3	1.64915
TSPAN9	1.06386
TTF2	-1.09431
TUBG1	-1.11908
U2SURP	-1.04216
UBE2S	-1.08876
UBIAD1	-1.25784
UCHL5	-1.01987
VAMP8	-1.28
VCAN	2.6766
VGF	-2.83261
WBP5	1.32824
WDR26	1.08288
WWTR1	-1.21804
YPEL5	1.73399
ZBTB4	1.24895
ZNF83	1.21366
ZSWIM8	1.00222
ZWINT	-1.29392
