# Supplementary material for: Targeted Therapy-Resistant Melanoma Cells Acquire Transcriptomic Similarities with Human Melanoblasts
Source: Cancers (Basel). 2018 Nov 16;10(11):451. doi: 10.3390/cancers10110451 (PMC6265976; doi:10.3390/cancers10110451)
Supplement: Supplementary file 1 [file cancers-10-00451-s001.zip › cancers-378747-suppl-final/Table S3.xlsx]

## Sheet: hiPSC-MB and adaptive
Table 3: Adaptive resistance genes in melanoblasts
symbol	FC hiPSC-MB	FC melanoma resist
ACTA2	1.82333	1.2725
ADARB1	1.47333	1.0075
AFAP1L2	1.51833	1.0675
AHNAK	3.22	1.12625
AK3	1.38667	1.0025
AKR1C3	1.38667	1.0475
ANTXR1	2.41	1.42375
ANXA2P3	1.90333	1.25625
APPBP2	1.66333	1.02125
ASAP2	1.43167	1.59625
ATP1B1	1.56	1.20375
BACE1	1.57333	1.225
BEND6	1.04333	1.17375
BMP1	2.46667	1.1
C14orf132	1.24333	1.155
C1orf63	1.53333	1.3225
CD44	2.16167	1.03
CD59	1.55667	1.4125
CDH13	3.19	1.19375
CHURC1	1.13667	1.28
CKAP4	1.095	1.20375
CMTM3	1.01	1.01625
COL18A1	1.41	1.78
COL5A2	4.70667	2.9925
COL9A2	1.21833	1.355
CPA4	1.76333	1.1125
CREB5	2.075	1.16125
CRYL1	1.02167	1.5525
CST3	1.84667	1.0425
CTGF	3.06167	1.5025
CTSZ	1.915	1.0375
DNASE1L1	1.375	1.12375
DUSP3	1.14167	1.04625
EFEMP1	1.09667	1.13125
EFEMP2	2.48333	2.23625
EFNA1	1.6	1.15875
EIF4A2P4	1.75	1.12125
EPAS1	2.7	1.20375
ETS1	3.22	1.76375
F2RL2	1.46667	1.185
FBXL2	1.75	1.02
FCGRT	1.33667	1.1975
FLRT3	1.04	1.1975
FSTL3	3.52833	1.34375
GLIPR2	1.82167	1.345
GLIS3	2.93	1.92125
HBEGF	3.15167	1.0225
HBP1	1.05667	1.13125
HCFC1R1	1.69833	1.25
HIST1H2BD	1.03333	2.85125
HSPA12A	1.64833	1.10125
IDS	1.20833	1.015
IFI27L2	1.77833	1.8
IFT20	1.74333	1.13625
IL11RA	2.10833	1.64125
IRF2BP2	1.62167	1.40375
IRF9	2.46667	1.005
ITGA1	2.37333	1.05375
KIF5C	-1.39833	1.14875
KLF9	5.20667	1.065
KLHL24	1.955	1.4925
LAMB2	2.28	1.5975
LAMP2	1.33333	1.16375
LARP6	1.295	1.58375
LOC100129034	1.51	1.2725
LOC100131787	2.26667	1.00625
LOC100132535	3.75333	1.0725
LYRM5	1.365	1.28375
MAL	1.80333	2.20625
MAN2B2	1.81	1.2225
MGP	1.96167	2.78875
MIR100HG	3.64167	1.165
MOXD1	1.7	1.31625
NLGN4X	-1.55	1.81875
NRBP2	1.045	1.6
NRP1	4.08	1.5025
NUDT18	1.84167	1.03875
OPTN	2.75	1.1725
PCMTD1	1.225	1.28125
PIK3IP1	1.35333	1.8825
PKNOX2	1.05167	1.02625
PMP22	2.555	1.0275
PPIC	1.65	1.1875
PRAF2	1.31833	1.0725
PRKCA	2.32333	1.63125
PTEN	1.255	1.77625
RAB40B	1.90167	1.19875
RCOR3	1.04167	1.33375
RECK	2.05	1.11875
RFTN2	1.29833	1.4625
RHOB	3.36667	1.625
RHOBTB3	3.44	1.15
RILPL1	1.17833	1.035
RN7SK	1.13833	1.5825
RPS25	1.09667	1.0875
RPS29	1.07333	2.065
SEMA3C	4.32667	2.11125
SH3PXD2A	1.56667	1.5125
SIDT2	1.21167	1.88625
SLC2A10	2.315	1.21625
SPOCK1	2.355	1.22625
SRPX2	3.395	1.0725
SSPN	2.43	1.33375
STAT2	1.71333	1.0725
SYNC	1.62167	1.3975
TFAP2A	1.01167	1.01875
THBS3	2.41333	1.18
TMEM171	1.315	1.33375
TMEM54	1.86333	1.045
TNFAIP1	1.75833	1.085
TSC22D2	1.45	1.05875
UGT2B7	3.18667	1.125
YPEL5	1.85667	1.29125
ZBTB4	1.89	1.17
ZEB2	1.61167	1.6125
ZWINT	-2.04667	-1.74375
ZWILCH	-1.4	-1.37
ZMYND19	-1.50667	-1.03
WDR4	-1.58167	-1.42
VGF	-1.615	-4.0375
UBE2S	-1.24667	-1.9
UBE2C	-1.59167	-2.505
TUBB4B	-1.08667	-1.455
TUBB3	-1.53833	-1.13875
TUBB	-1.74833	-1.83125
TTF2	-1.52667	-1.4575
TROAP	-1.44333	-1.51875
TRA2B	-1.17667	-1.0975
TPM3	-1.175	-1.13375
TOMM40	-1.89333	-1.3
TMEM97	-2.25333	-1.28375
TIPIN	-1.04667	-1.08625
TIMELESS	-3.09167	-1.51375
THOP1	-1.12833	-1.1425
THOC4	-1.535	-1.28625
THOC3	-1.06	-1.06125
TACC3	-1.45667	-1.445
SUV39H1	-1.59167	-1.39
STMN1	-1.715	-1.58875
STIP1	-1.395	-1.00875
SRRT	-1.79167	-1.07375
SQLE	-1.17167	-1.82875
SPRY4	-1.13167	-3.6275
SPC25	-1.22	-1.57375
SNX5	-1.98167	-1.13875
SNRPF	-1.78	-1.15
SNRPB	-1.27833	-1.21375
SMC4	-1.02833	-1.02
SLC5A6	-1.78333	-1.06125
SLC25A4	-1.08	-1.01125
SLC25A19	-1.155	-1.1175
SHMT1	-1.90333	-1.2625
RRM2	-1.55667	-1.44
RPS15	-1.835	-1.06875
RNASEH2A	-1.79667	-1.385
RMI2	-2.33333	-1.7575
RFWD3	-2.39833	-1.0175
RFC5	-1.06667	-1.0025
RFC4	-1.425	-1.7675
RFC3	-1.38167	-1.43375
RFC3	-1.57833	-1.5525
RFC2	-1.61333	-1.24375
RBM14	-1.49	-1.4175
RBBP8	-1.17	-1.0675
RANBP1	-2.22333	-1.53125
RAN	-2.225	-1.37375
RAD54L	-1.4	-1.34625
RAD51AP1	-1.39	-1.6375
PUS7	-1.38	-1.00125
PTTG3P	-1.225	-2.84375
PTTG1	-1.07333	-2.73625
PRIM1	-2.26833	-1.47375
POP7	-1.69333	-1.02375
POLR3G	-2.72	-1.8225
POLE2	-1.75167	-1.84375
POLD2	-1.305	-1.03
POLA2	-1.16833	-1.40625
POLA1	-2.19	-1.1175
POC1A	-2.22167	-1.84375
PLK4	-1.67333	-2.0025
PHGDH	-1.53167	-1.4875
PGAM4	-1.23	-1.00875
PGAM1	-2.20833	-1.1325
PAXIP1	-1.69333	-1.0475
PAICS	-1.09667	-1.17125
ORC6	-1.13333	-1.4675
OIP5-AS1	-1.74333	-1.18
OIP5	-1.725	-1.7775
NUSAP1	-1.03	-2.165
NUP35	-1.76833	-1.165
NPM3	-1.185	-1.03875
NOP56	-1.48667	-1.02125
NOP2	-1.37333	-1.13125
NCAPG2	-1.56	-1.2475
MTFP1	-1.41667	-1.525
MND1	-1.24667	-1.2725
MLF1IP	-1.52667	-1.415
MGC40489	-1.93	-1.35875
MCM7	-2.71333	-2.12625
MCM6	-1.79833	-1.75125
MCM4	-2.935	-2.1625
MCM3	-2.93333	-1.5175
MCM2	-2.72	-1.01125
MCM10	-1.205	-1.72125
LYAR	-1.09833	-1.13
LRP8	-1.275	-2.17625
LOC732007	-1.825	-1.04875
LOC729964	-1.515	-1.44875
LOC729816	-1.75667	-1.5475
LOC728554	-1.075	-1.00625
LOC728188	-1.76167	-1.0225
LOC727803	-2.32667	-1.515
LOC653874	-1.12667	-1.26125
LOC652595	-1.815	-1.49
LOC644877	-1.67833	-1.0725
LOC644774	-1.235	-1.14
LOC644214	-1.19667	-1.1525
LOC642031	-1.29333	-1.005
LOC399942	-1.16833	-2.32875
LOC345041	-1.20167	-1.3825
LOC100134304	-1.96333	-1.0075
LOC100130561	-1.74333	-1.23625
LOC100128266	-2.22667	-1.6025
LOC100128266	-2.25667	-1.31125
LMNB2	-1.02167	-1.4925
LMNB1	-2.22333	-1.835
LIG1	-1.47333	-1.0425
LHX2	-1.18167	-1.03625
KPNA2	-2.125	-1.59
KNTC1	-1.52167	-1.34875
KIFC1	-1.81667	-2.0425
KIF4A	-1.23333	-1.55625
KIF2C	-1.3	-2.15625
KIF23	-1.19	-2.01
KIF22	-1.21	-1.10125
KIF20B	-1.06833	-1.46125
KIF20A	-1.44167	-1.8725
KIAA0101	-2.10167	-2.91375
KHSRP	-1.71167	-1.10375
IDH1	-2.785	-1.16375
HSP90AB1	-1.40167	-1.03125
HNRNPM	-3.18167	-1.19
HNRNPAB	-2.865	-1.4225
HMMR	-1.88167	-2.04
HMGB2	-1.23333	-1.3475
HK2	-1.97333	-1.3725
HJURP	-1.31	-1.9425
HELLS	-1.93167	-1.33875
HAUS7	-1.19333	-1.00875
GMPS	-1.05667	-1.04375
GINS3	-1.89	-1.2675
GINS2	-2.68833	-2.49875
GGCT	-1.50333	-1.30625
GAPDH	-1.055	-1.17875
G3BP1	-1.12667	-1.1975
FZD7	-1.04	-1.25375
FOXM1	-1.21333	-1.645
FEN1	-1.88	-1.415
FDFT1	-1.13333	-1.03375
FBXO5	-1.105	-1.5575
FBL	-1.555	-1.0725
FASN	-1.43167	-1.54375
FANCI	-1.38667	-1.81875
FANCD2	-1.245	-1.82125
FAM83D	-1.47167	-2.04125
FAM64A	-2.61333	-1.5875
EZH2	-1.97333	-1.15875
EXO1	-1.56333	-1.9775
ETV4	-1.07333	-2.4675
ENO1	-1.08833	-1.0075
EIF4A1	-2.09833	-1.0275
E2F2	-1.47833	-2.3425
DUT	-1.98	-1.49625
DUT	-1.98	-1.53
DNMT1	-1.53667	-1.09625
DNAJC9	-1.35667	-1.0325
DLGAP5	-2.06333	-2.035
DKC1	-1.07833	-1.09875
DEPDC1B	-1.52833	-1.04
DDX39A	-1.325	-1.065
DCTPP1	-1.41333	-1.2975
DCTPP1	-1.335	-1.23625
DBF4	-1.07833	-1.54875
DARS2	-1.01	-1.0975
CYCSL1	-1.55333	-1.51125
CSE1L	-1.50833	-1.2325
CMTM7	-1.145	-1.69125
CKS1B	-1.98167	-1.62125
CHEK1	-1.98	-1.17
CHCHD3	-1.13	-1.0175
CHAF1B	-1.085	-1.525
CHAF1A	-1.47	-1.17875
CEP85	-1.30667	-1.025
CENPN	-1.845	-1.7925
CENPM	-1.60167	-1.575
CENPM	-1.805	-2.25875
CENPF	-1.33833	-1.71625
CDT1	-2.95333	-1.9825
CDCA8	-1.33833	-1.82
CDCA7	-2.60833	-1.79
CDCA5	-2.22167	-2.30875
CDCA4	-1.515	-1.50625
CDC7	-1.21167	-1.00125
CDC45	-1.76833	-3.10375
CDC25C	-1.285	-1.1225
CDC25A	-2.79333	-1.59875
CDC20	-2.25333	-2.5125
CCNF	-1.16833	-1.77625
CCNB2	-1.78167	-2.44375
CCNA2	-1.46333	-2.02125
CCDC34	-1.07333	-1.14875
CACYBP	-2.18167	-1.1925
C9orf140	-1.29667	-1.22875
C1QBP	-1.11167	-1.1275
C1orf112	-1.54833	-1.04875
C17orf53	-2.13333	-1.245
C16orf59	-2.41	-1.0975
C14orf80	-1.085	-1.03875
C13orf3	-1.765	-1.1275
C11orf82	-1.32333	-1.53875
BUB1	-1.39	-2.08
BRCA1	-1.24167	-1.03875
BOP1	-1.22	-1.3875
BLM	-1.52667	-1.2525
BIRC5	-1.92	-2.08875
BAIAP2L2	-1.28167	-1.695
AURKB	-1.90833	-1.95375
AURKA	-1.07667	-2.36125
AUNIP	-1.5	-1.11625
ATP1B3	-1.18667	-1.865
ASF1B	-1.765	-1.72625
APOBEC3B	-1.94	-1.3675
ALYREF	-1.845	-1.23875
ALDOA	-1.54833	-1.3525
AK4	-1.08667	-1.04875
ACOT7	-1.50333	-1.6
ACAT2	-2.82833	-2.135

## Sheet: common
Table 3: Adaptive resistance genes in melanoblasts
symbol	FC hiPSC-MB	FC MBrc	FC melanoma resist
OLFML2A	2.19667	3.965	4.29625
JUN	2.33333	1.39	3.185
THBS1	4.04667	3.01833	2.84125
CRYAB	1.04167	1.995	2.665
DKK3	3.315	2.255	2.6525
TGFBI	5.02667	3.20667	2.65125
TXNIP	2.49167	1.39	2.4225
RRAS	2.46333	1.06833	2.38625
PMEPA1	2.01833	2.50833	2.37
CYBRD1	2.53167	1.42833	2.35875
BGN	4.42833	2.17167	2.34625
CDC42EP5	3.57167	1.755	2.3425
TGFBR2	3.23167	1.40333	2.27125
COL8A1	4.17667	1.34667	2.255
STARD13	1.595	1.555	2.125
ALCAM	3.04333	2.47667	1.9325
LPAR1	1.52667	1.25333	1.90375
TMEM47	1.19667	2.59	1.87
TPM2	1.21167	1.995	1.73625
IGFBP4	3.95667	2.03667	1.70875
FAM129A	1.17667	1.76167	1.70375
NTM	2.31833	2.32667	1.675
SSC5D	1.58667	1.475	1.6175
CXXC5	1.26833	1.43	1.605
FLNC	2.785	2.07167	1.59125
C15orf52	2.14667	1.17	1.59
TNS3	2.08	1.085	1.5375
ANXA2P1	4.12667	1.81167	1.5225
CYR61	3.40333	1.45	1.5
DLGAP4	1.245	2.01833	1.495
HCFC1R1	2.155	1.13	1.45625
NFIX	2.58167	1.4	1.445
MOXD1	3.29	1.79667	1.42875
COL16A1	1.91667	1.25	1.4275
PRSS23	3.82333	1.805	1.42125
CHCHD6	-1.18167	-2.88333	-1.0275
DHCR7	-1.42667	-1.30333	-2.04625
EBP	-2.02333	-1.03667	-1.05375
HMGCS1	-2.14667	-1.20333	-1.3925
RAB17	-2.93	-1.96167	-2.74375
SQLE	-1.715	-1.00167	-1.51125

## Sheet: MBrc and adaptive
Table 3: Adaptive resistance genes in melanoblasts
symbol	FC MBrc	FC melanoma resist
ADAP1	1.57167	1.025
ADSSL1	1.02667	1.27125
ANGPTL7	1.36167	1.685
ARHGAP23	1.52167	1.315
ARHGEF6	1.215	1.6525
ATF3	1.28667	2.00875
BMF	1.49333	1.60875
C1orf198	1.495	2.8425
CADM4	1.88667	2.5025
COL9A3	1.38	1.20625
FAM129A	3.01167	1.79
FOXD3	1.03333	1.335
GFRA3	1.91833	1.705
GSTT1	1.08	1.41375
ID1	1.815	1.2775
ID2	2.21667	1.70875
ID3	3.09167	2.26375
IL1RAPL1	2.20167	1.015
ITGA2	1.00667	1.95
LOC730994	1.45	2.60375
LOXL3	2.01167	1.9025
MATN2	2.035	2.90375
MX2	1.58667	1.7875
MYOT	1.25333	1.24875
NGFR	2.43167	2.0525
PCBP4	1.43167	1.44125
PLP1	1.00833	1.85375
PTPRF	1.74	1.69625
ROCK2	1.02167	1.03125
SEMA3B	1.98167	1.2925
SIPA1L2	1.24667	1.275
SLC44A2	1.13167	1.91
SMAD6	1.39	1.14375
TAX1BP3	1.02167	1.685
TPM2	1.49167	1.8225
WISP2	2.825	1.07375
ACYP1	-1.00667	-1.06125
AMD1	-1.295	-1.37125
AVPI1	-1.85167	-1.14875
CASP1	-1.53333	-1.7225
CDK2	-1.01833	-1.22125
CEACAM1	-1.91667	-1.58125
HERC5	-1.63167	-1.12625
LAMA1	-1.43	-2.11875
LOC641738	-1.625	-1.95125
PLA1A	-3.70167	-1.1575
RGS12	-1.20667	-1.4825
SDCBP	-1.24833	-1.3275
SLC16A6	-1.43667	-1.50375
SLC18B1	-1.78333	-1.395
SLC2A3	-1.12333	-1.5275
SLC45A2	-1.42833	-1.50125
SLC7A5	-2.39167	-1.5275
SNCA	-1.27333	-1.10375
ST3GAL5	-1.39333	-1.02125
ST7	-1.57667	-1.22375
TRAF3IP2	-1.06833	-1.6075
