# Supplementary material for: Targeted Therapy-Resistant Melanoma Cells Acquire Transcriptomic Similarities with Human Melanoblasts
Source: Cancers (Basel). 2018 Nov 16;10(11):451. doi: 10.3390/cancers10110451 (PMC6265976; doi:10.3390/cancers10110451)
Supplement: Supplementary file 1 [file cancers-10-00451-s001.zip › cancers-378747-suppl-final/Table S4.xlsx]

## Sheet: hiPSC-MB and acquired
Table 4: acquired resistance genes in melanoblast
symbol	FC hiPSC-MB	FC melanoma resist
YPEL5	1.85667	1.13667
TFPI	1.07167	1.88778
SPP1	1.51833	1.16889
SPOCK1	2.355	1.49
SPOCD1	2.31333	1.43222
SNAI2	3.05	1.55889
SLC12A8	2.02	1.14556
RND3	1.785	1.73111
RN7SK	1.13833	1.37778
RAPH1	1.57833	1.02778
PXDN	1.04333	1.22333
PDLIM3	1.73167	1.36556
PALM	1.26667	1.23667
NTN4	2.36167	1.54889
MYH9	2.49667	1.11333
MTRNR2L1	2.32333	1.22333
MIR1978	2.26	1.23556
MIR1974	4.31167	1.15222
METRNL	1.56667	1.14556
LOC653506	1.27333	1.60333
LDOC1	1.08167	1.26333
LARP6	1.295	1.42667
KCNMA1	2.98	1.27444
ITGA11	4.13833	1.21111
IL11RA	2.10833	1.22556
HIST1H2BD	1.03333	2.11
GLIPR2	1.82167	1.69444
GLIPR1	3.29667	1.17889
GAS6	2.05167	1.64556
FOXD1	3.2	1.25889
FLNB	1.48833	1.16778
FHL1	2.35833	1.06444
FAT1	1.29667	1.25778
EPAS1	2.7	1.40222
DUSP1	4.655	1.79222
DRAM1	1.25667	1.37778
DCN	3.555	1.28889
CYP26B1	1.69833	1.29556
CREB5	2.075	1.15444
CPA4	1.76333	2.45
CCL2	4.11333	1.37333
CCDC92	1.77667	1.23667
C14orf132	1.24333	1.17667
BMP1	2.46667	1.07
BDNF	2.045	1.02556
ARID5B	3.66833	1.02889
ANTXR1	2.41	1.08333
ANKRD1	4.14167	1.37111
AKR1C3	1.38667	1.11778
AFF3	1.81167	1.05667
ACTG2	2.37	1.02222
ACTA2	1.82333	2.32111
VGF	-1.615	-1.54
SPRY4	-1.13167	-1.65
RPL29	-2.43833	-1.04222
RAD51AP1	-1.39	-1.07667
PMEL	-3.39667	-2.01889
NUSAP1	-1.03	-1.02444
NSG1	-1.96667	-1.00222
NCAPD2	-1.09167	-1.06111
LRP8	-1.275	-1.49778
LOC643272	-3.29167	-1.27667
LOC399942	-1.16833	-1.50778
LOC100133583	-1.07333	-1.16889
KIF2C	-1.3	-1.23444
KIAA0101	-2.10167	-1.16333
HMMR	-1.88167	-1.08
GLDC	-3.32667	-1.37222
GINS2	-2.68833	-1.16222
EXO1	-1.56333	-1.06333
ETV4	-1.07333	-1.34333
EMG1	-1.29333	-1.01444
E2F2	-1.47833	-1.20667
DCPS	-1.01333	-1.32778
CMTM7	-1.145	-1.28222
CDCA7	-2.60833	-1.33333
CDC25A	-2.79333	-1.02333
CDC20	-2.25333	-1.51222
CCNB2	-1.78167	-1.34111
CCNA2	-1.46333	-1.12778
BAIAP2L2	-1.28167	-1.67
AURKB	-1.90833	-1.04444

## Sheet: common
Table 4: acquired resistance genes in melanoblast
symbol	FC hiPSC-MB	FC hiPSC-MBrc	FC melanoma resist
ALPK2	3.88833	1.17	1.81667
COL1A1	3.97667	1.15833	1.24222
COL3A1	5.045	1.01833	1.63556
COL4A1	2.65833	1.345	1.78444
COL5A1	4.22167	1.86167	2.55667
COL8A1	4.17667	1.34667	1.32333
CRYAB	1.04167	1.995	1.19889
CYR61	3.40333	1.45	2.14222
JUN	2.33333	1.39	1.81444
IGFBP5	3.26667	1.33667	1.28778
NUAK1	1.86667	1.47	1.01222
PALLD	2.83667	2.09167	1.20444
RRAS	2.46333	1.06833	1.22556
SERPINE1	5.21333	1.58667	2.42667
TMEM47	1.19667	2.59	1.14222
TPM1	1.27833	2.08833	1.07667
TXNIP	2.49167	1.39	1.36
VCAN	1.42167	1.125	1.88778
FABP5	-1.49833	-1.14	-1.00667
FABP7	-2.47667	-1.00167	-1.50222
GYG2	-1.64333	-1.28667	-1.01778
RAB17	-2.93	-1.96167	-1.67444

## Sheet: MBrc and acquired
Table 4: acquired resistance genes in melanoblast
symbol	FC MBrc	FC melanoma resist
ATF3	1.28667	1.43
CCDC85A	1.07667	1.24667
CD36	1.84667	1.20222
DPYSL2	1.9	1.13
FSCN1	1.84333	1.24333
LOC730994	1.45	1.06111
MATN2	2.035	1.19778
NUAK1	1.175	1.02444
PDLIM1	1.57667	1.10667
PSG4	1.11167	1.20778
SLC44A2	1.13167	1.06
CDK2	-1.01833	-1.53444
CEACAM1	-1.045	-1.14222
RGS1	-1.08833	-1.83778
SLC16A6	-1.43667	-2.06444
CEACAM1	-1.45167	-1.18
GAPDHS	-2.09333	-1.62333
PLA1A	-3.70167	-1.66667
